# Supplementary material for: BC-Monitor: Towards a Routinely Accessible Circulating Tumor DNA-Based Tool for Real-Time Monitoring Breast Cancer Progression and Treatment Effectiveness
Source: Cancers (Basel). 2021 Jul 12;13(14):3489. doi: 10.3390/cancers13143489 (PMC8305126; doi:10.3390/cancers13143489)
Supplement: Supplementary file 1 [file cancers-13-03489-s001.zip]

Archive with 4 entries (4 files):
- Table S1_modified.xlsx
- Table S2 modified.xlsx
- Table S3.xlsx
- Table S4 modified.xlsx
