# Supplementary material for: BC-Monitor: Towards a Routinely Accessible Circulating Tumor DNA-Based Tool for Real-Time Monitoring Breast Cancer Progression and Treatment Effectiveness
Source: Cancers (Basel). 2021 Jul 12;13(14):3489. doi: 10.3390/cancers13143489 (PMC8305126; doi:10.3390/cancers13143489)
Supplement: Supplementary file 1 [file cancers-13-03489-s001.zip › Table S1_modified.xlsx]

## Sheet: Sheet1
Patient ID	Sample ID	CDH1.2	EGFR.21	MET.15	PIK.10	ESR1.10	p53.52	p53.62	p53.73	FGFR1.13	FGFR1.14	EGFR.18	EGFR.19	ESR1.7	ESR1.9	MET.17	PIK.21	p53.63	p53.72	p53.82	HRAS.3	p53.51	p53.53	p53.61	p53.71	p53.81	p53.83	FGFR1.8	FGFR4.9	HRAS.2	ERBB.8	KRAS.3	MET.14	AKT	ANK	KRAS.2	PTEN.7	ERBB.19	ERBB.20
Patient cancer samples
BREAST-Ct-06	B282	7807	13753	47800	4265	14025	14930	11351	10854	11044	12224	17778	6634	51999	31001	10263	26659	18046	32227	43672	49160	18045	25083	15412	33755	33278	6832	21769	1254	19495	25650	1919	12158	16449	15433	2632	18864	4637	25379
BREAST-Ct-23	B285	15926	35263	96930	18	27922	38355	44331	20654	35731	33838	6	0	45384	490	124	7	884	13639	36237	52692	884	18640	7945	43880	42498	685	17650	10	10582	21984	198	12553	6578	9	58	8993	32	39766
BREAST-Ct-02	B287	27070	34156	96166	1399	31878	34628	34769	28390	32632	37703	1523	80	30327	6033	1923	1831	4511	12821	31221	40366	4511	25048	13897	28950	28379	3279	21434	775	15066	17672	466	21234	10429	2122	137	7722	2865	22724
BREAST-Ct-27	B291	22069	24556	156006	19878	23869	24973	30613	36526	21974	37251	7323	2690	37143	12452	4097	8499	7635	22975	28415	26864	7635	24302	24102	32420	37181	11616	17742	7943	20776	12676	2169	25592	6194	4989	5772	13888	7469	28720
BREAST-Ct-41	B294	15098	13382	57751	8198	13883	10744	14012	13415	12155	12789	7474	1939	52058	9509	3803	8741	7295	15990	33947	36691	7293	12859	9174	18805	20257	8103	12489	6049	11301	17839	1214	13362	9939	6030	677	13866	5671	12913
BREAST-Ct-09	B248	26472	59630	91650	23638	47789	42584	34156	18075	31995	23327	40589	18320	34906	40379	11216	31618	20193	25836	33745	44666	20186	41131	27659	46323	41839	20579	49375	13903	39105	26454	4675	24817	19478	19852	1837	14657	18867	30537
BREAST-Ct-18	B263	16732	22074	52749	13025	20992	17819	16480	12184	15619	15700	16692	6347	15798	19459	5797	11895	9587	11922	17032	22604	9581	22457	18851	26730	32844	10103	21207	5827	26965	14362	2596	12269	9911	8703	697	7019	9775	21681
BREAST-Ct-49	B096	7220	6744	38010	3093	6315	6067	9237	9205	6986	8469	11819	6643	17881	15685	5923	13085	6254	14901	19753	30096	6251	7310	6149	5075	8271	2443	3941	2973	5063	17792	172	9187	11011	11787	1306	8843	2561	7960
BREAST-Ct-64	B146	25165	33907	93771	4758	25692	27127	31815	26520	22752	29015	22002	8134	58782	31525	11340	23987	18121	35833	59122	62943	18115	20870	18390	21472	27722	4462	12668	5951	14171	30230	622	20683	19177	16764	834	18696	6745	24097
BREAST-Ct-30	B148	25558	32321	96909	609	29286	39713	46969	35207	29433	36023	6890	1536	52899	19620	7126	9563	9749	35183	51816	74000	9745	40024	29258	31574	37122	5929	22308	8477	16388	30559	334	17823	19274	11684	1535	14038	3058	39627
BREAST-Ct-67	B160	3352	3680	9145	432	2666	3358	3965	2595	3534	3943	1762	565	7210	3799	1296	1641	2026	5456	8223	11129	2026	3077	2516	3527	4234	930	2413	639	2359	7629	96	2193	4232	1981	219	2994	856	3724
BREAST-Ct-30	B174	17470	20498	103371	4499	16884	21074	25893	21998	19135	24590	12596	6007	47262	19545	8109	19847	10736	31874	48311	54985	10735	17146	16111	13598	18009	4732	8917	5543	10314	24795	489	17192	12287	11369	3046	16711	4335	17968
BREAST-Ct-32	B290	32886	33778	52696	5479	32867	32866	30908	29294	31384	33866	14704	4677	46553	22019	6991	9554	14983	36652	50770	66748	14982	33449	28254	31509	40791	8799	23757	12531	25959	27677	705	15281	16525	9955	1018	12768	9523	33798
BREAST-Ct-20	B173	17663	23976	77918	5104	20229	19253	20438	12701	16621	18936	6746	3193	17649	9374	4848	10150	4831	11025	15995	15944	4830	22905	13535	25956	27851	10762	19537	5278	17829	10138	2085	21306	5638	5750	1410	5749	7263	20238
BREAST-Ct-52	B303	11175	30808	84258	1511	21601	25338	22616	18567	20243	18593	11568	8806	28952	23479	9936	22304	7556	25893	30138	27550	7556	27296	20141	31548	25525	10606	27647	7689	13943	17052	2313	19820	9884	9771	3377	10313	6436	28413
BREAST-Ct-17	B306	7934	24139	91087	16294	24535	19795	18654	20293	20163	20809	10426	3613	44816	26389	12259	18590	9363	30657	36489	41336	9362	18898	13506	18468	22958	16205	18624	8338	17330	22235	8003	18760	11707	12111	5970	15116	8574	17977
BREAST-Ct-72	B307	13604	28359	83188	99	27944	23667	22790	17239	24653	17436	7100	2260	27743	19511	8039	15015	5904	28897	32643	40374	5903	495	339	658	778	225	516	159	435	18968	36	24305	9184	8839	4015	13844	280	602
BREAST-Ct-59	B310	6397	12471	25169	1048	9137	9795	10132	6749	8911	11128	7286	2870	23630	8654	4170	6954	6146	11068	24580	22482	6146	25913	15465	35898	35408	6385	23065	1095	17522	14920	986	6346	7659	5407	225	5423	5726	26397
BREAST-Ct-55	B312	24668	30298	92408	6613	25314	23872	29907	19387	23759	23902	18532	10568	39899	27484	13746	24774	11682	28058	36790	45686	11680	32621	21949	42524	41107	15723	31543	8180	28000	22425	2515	23307	14112	13420	1959	11842	11720	30293
BREAST-Ct-10	B313	18319	29721	87471	4445	22575	24294	25729	15312	21166	18182	18844	10575	40681	24898	12227	29557	13992	25459	34248	43381	13991	36874	19772	43141	37250	12528	36417	4518	21790	23670	2395	21390	15941	18139	1479	15158	11666	28502
BREAST-Ct-03	B314	4960	6995	19939	1129	4912	5678	5321	2631	5028	4337	3096	1549	6777	4497	2016	4111	2152	5666	8087	10221	2150	7728	4875	7988	9494	2502	6274	1327	6377	6959	549	6204	3300	3048	408	3135	2702	7362
BREAST-Ct-13	B302	2683	14512	29443	1772	7909	20048	18920	3664	11658	9433	720	67	24270	3913	1782	2121	2101	11413	25021	52318	2095	25562	14292	13792	15514	1517	13563	264	7800	25057	285	6204	11812	2752	319	9420	3636	30480
BREAST-Ct-18	B304	7028	22809	33930	2221	14250	33814	23982	8763	15685	14282	3796	803	28503	8280	4023	5709	4526	15798	34736	68179	4523	33777	12582	20377	20957	4104	33551	1284	16448	26593	262	8285	14594	6765	126	7612	10204	29404
BREAST-Ct-15	B111	2386	4605	38876	0	12705	9466	5319	29748	8832	15794	23	0	39827	1316	430	34	1471	26130	38940	47813	1471	2615	2165	47786	40902	74	2898	37	1049	18796	29	4659	5598	55	400	9049	1	52512
BREAST-Ct-53	B120	6893	13036	38000	3	14620	14896	12710	11290	12163	11930	502	17	35712	5010	2532	611	2841	28073	33741	40319	2839	12977	10216	48259	42611	1662	17780	926	5652	17735	237	10285	7275	1055	1707	10378	43	43539
BREAST-Ct-15	B136	4903	7710	27003	5	9764	8557	10164	16502	9764	18536	504	14	37706	4377	1670	413	2896	25121	41299	42780	2895	9779	6424	36942	41235	480	7933	210	4639	16284	106	7346	4511	623	237	7218	13	38557
BREAST-Ct-30	B174	9831	10840	71343	33	13481	12231	14488	23359	12174	17674	1047	72	39168	6034	2741	1527	3400	22557	35745	39131	3397	24304	18356	40124	39723	3013	13230	2448	11057	15588	497	11935	6298	2132	1923	9614	235	38221
BREAST-Ct-68	B180	480	662	20835	9	5480	3718	703	41200	1540	8297	233	8	31072	2616	1481	539	1776	20490	25347	22360	1776	10115	6766	33201	36388	706	8189	424	2373	12034	241	1203	3231	650	1653	10264	14	34360
BREAST-Ct-70	B188	3111	7891	20501	7	8647	8479	7310	4407	5402	6254	565	41	16276	4496	1578	920	1768	8992	13219	19694	1768	8308	5121	17003	16307	1407	8660	672	3636	11429	210	6245	5535	1808	436	3709	99	15911
BREAST-Ct-67	B203	9545	18364	36354	3	26214	22171	18729	26227	20767	25343	27	1	33217	202	94	42	85	21491	9476	9939	84	8732	6278	72244	55891	589	11350	274	2617	2543	95	9263	311	66	528	2264	18	64242
BREAST-Ct-64	B223	10635	17982	68377	12	18900	17821	16464	18902	14874	16418	1083	59	45383	7471	3194	1921	4590	24787	37351	43511	4588	22850	12902	55838	46548	2398	28852	1172	8602	21738	735	14818	10813	2838	1497	13773	89	43135
BREAST-Ct-70	B252	979	2418	5646	0	2219	2120	1855	1196	1692	1558	179	16	5243	1334	513	263	582	4650	6030	7676	582	773	635	4587	5293	68	567	12	192	4826	19	1529	1834	399	226	1811	1	6156
BREAST-Ct-71	B258	5589	6508	63232	99	10064	9450	7638	25013	6990	14074	1042	65	26847	6450	2776	1940	3120	20380	24727	39150	3119	22787	13392	25549	28902	3623	16204	5218	10319	15336	311	9704	7507	2248	1747	9804	748	28827
BREAST-Ct-44	B316	7220	16031	63676	66	17960	14459	12617	14957	12711	12747	828	35	35408	8388	3240	1217	3740	30610	38693	56296	3739	26200	20589	53394	53284	4072	26269	2948	15346	21214	817	13803	8325	1566	1625	13458	258	47829
BREAST-Ct-64	B240	12520	21364	117260	3819	19536	12425	19506	28742	17185	26749	4139	276	85906	13654	7492	5693	9676	48104	67737	84983	9675	31302	22466	35503	42244	8751	20643	6188	21959	28768	1883	20632	13751	6774	3066	20905	5834	34413
BREAST-Ct-62	B243	11480	23958	217366	74	31766	25576	19375	110897	24282	57330	17	1	194602	1796	601	41	1915	108947	109635	118136	1913	52088	44819	105795	111430	6499	50131	1512	25235	38285	1684	20030	7576	76	6218	35448	276	93823
BREAST-Ct-62	B257	7937	9314	48033	4253	6311	13527	7932	14059	7804	24276	2082	258	46773	7215	4214	3503	6381	25125	47420	36292	6379	21664	14464	29818	33641	12686	41376	12251	27704	19077	1292	11463	7438	4998	1554	10213	6830	24055
BREAST-Ct-67	B160	6485	13260	81962	1	33709	25999	13440	53751	23086	45097	1	0	88429	550	153	5	789	44109	69748	106837	786	5462	2945	27394	23851	291	6576	38	2853	33373	49	8584	5268	4	404	16569	7	30962
BREAST-Ct-15	B060	6517	8714	45131	44	9325	7398	8485	18388	9340	12876	245	4	42572	2889	1528	440	2105	22457	33669	35884	2104	16843	13717	30865	34243	2016	13029	950	6781	14720	488	9482	5429	524	1382	7114	156	32120
BREAST-Ct-62	B139	5113	10438	53195	2479	4059	5049	8911	10763	9987	18197	3080	683	40481	7236	3850	5943	4106	21376	32258	37257	4105	20288	19735	24531	32419	7970	22111	4956	18429	14571	1356	11894	6552	5999	2213	5810	3433	29247
BREAST-Ct-64	B317	5432	11000	44843	3	14216	8859	7644	17225	8368	10310	923	35	41061	7254	3377	1747	3955	28728	36857	48914	3954	8969	8013	41037	40359	994	11179	299	4373	18457	363	9343	8345	1932	1378	8247	19	37037
BREAST-Ct-19	B322	4685	10970	36071	181	10774	9563	9577	7866	8298	6804	595	51	29356	5242	2712	1355	1873	19025	22828	29703	1872	26313	17459	35889	37550	5661	30005	3963	12419	14092	1326	8782	6735	1790	1147	6951	868	28813
BREAST-Ct-18	B324	7868	15042	27298	825	12007	9091	8429	7566	9934	8227	3952	877	34023	14685	6263	6036	6753	26078	34782	42195	6752	32653	20987	33776	36386	11124	42352	11000	18450	21088	1502	10034	13756	6848	1555	6984	5592	27773
BREAST-Ct-23	B326	11417	21987	49059	687	16908	13610	15915	11175	13515	11387	2812	287	48211	12737	6072	4970	6454	32891	39927	52824	6453	28890	20900	36424	36910	9895	34469	7332	16265	22816	1510	14901	12305	5998	2539	11514	3305	29676
BREAST-Ct-29	B327	5441	10859	34797	127	9320	9020	8859	8981	7334	7413	599	49	24998	5571	2625	1334	2611	17360	22126	27545	2611	18952	11698	25503	28190	4111	19108	2861	9293	14314	940	7945	8021	1867	1105	5994	589	21083
BREAST-Ct-72	B328	3690	7385	25157	124	6583	5738	5905	4465	5869	5557	356	17	12919	2595	1257	684	1046	9145	12734	15189	1047	11425	7718	12846	15869	2447	11866	2349	6458	8228	514	7483	4034	897	771	3349	551	14137
BREAST-Ct-50	B321	28070	82682	213813	8047	57209	36952	59757	50286	98646	133638	18569	8664	94742	40468	11961	18386	16355	67041	79310	76468	16351	59485	48908	79559	79213	32994	104100	17844	42749	36912	6575	41756	17616	16951	10354	20036	14523	64936
BREAST-Ct-50	B335	9474	32319	90265	1878	16935	11878	19083	21696	84650	127378	15543	7169	98662	37119	13266	20282	16452	48357	65198	65890	16449	33552	19415	52163	47957	15138	165757	16371	25173	41593	2280	20427	17250	13949	6251	16091	12607	56872
BREAST-Ct-66	B330	8247	23163	65048	1	31931	31465	18981	22700	19532	20302	151	3	52543	5937	1975	222	2758	46643	50216	62828	2755	14892	12379	85066	68503	1481	18058	243	6802	27652	523	14447	9861	378	1621	19146	29	70131
BREAST-Ct-42	B334	5492	16026	31758	52	14821	9155	12822	8693	12690	9453	722	45	28451	10289	3968	1417	3486	27796	31571	50262	3483	23532	15507	39128	38541	5078	24273	3735	10199	21215	625	9702	10942	1884	1246	10778	533	34450
BREAST-Ct-14	B337	3639	16177	38745	13	27413	11639	16535	24903	21819	24590	144	2	50490	7405	2011	381	4142	37805	51416	69358	4141	22513	12559	50816	42997	2272	30462	114	9516	28802	478	8892	13308	609	435	11024	109	42486
BREAST-Ct-52	B338	261	1680	25924	1	11320	2381	1337	52621	5124	18069	0	0	36860	352	33	4	196	22643	28276	35829	196	5115	2875	43858	27383	239	5562	17	1714	15919	166	1609	1585	2	423	7134	3	48072
BREAST-Ct-73	B345	6147	17906	33451	438	26549	7832	10595	14067	16772	23804	757	240	51520	6230	1008	822	1104	15595	15071	11104	1104	21135	17133	30240	29821	7409	25944	3320	9280	12856	861	11233	2496	4020	3174	5034	4877	41553
BREAST-Ct-31	B275	7185	13570	57149	25	15705	23358	8322	8743	8512	8949	11223	3169	33312	17360	7566	14241	7452	19479	36679	49715	7451	26365	6927	48496	49655	2347	33589	369	17366	24194	779	10729	14994	12095	1658	13111	138	31170
BREAST-Ct-31	B143	18805	53376	76746	1233	41876	40762	35805	17837	36390	26775	6539	2494	29588	13853	6102	7974	4915	19109	28125	41483	4911	60735	43086	54008	50706	15707	62015	14250	29737	20709	1500	23016	13496	9403	1191	7879	8970	51928
BREAST-Ct-31	B162	14757	38276	116707	4134	29011	39305	49629	24749	32713	39509	8217	4817	40837	15416	6899	15702	5735	21306	36909	51418	5733	77067	52678	62849	56920	30444	84670	20872	32765	23279	1616	16265	14834	12717	2024	10191	17768	54886
BREAST-Ct-50	B253	18236	42919	102226	2174	34953	28481	30190	21173	28238	26687	16574	12467	36256	34878	12698	29412	9346	28138	30405	42169	9343	48743	41665	60307	58174	22512	60545	14582	33480	23341	3955	32168	16867	21304	3067	12560	8933	44076
BREAST-Ct-13	B344	25024	56909	125020	3132	40290	37727	43381	15257	40397	31526	29304	16799	49728	40851	17869	35858	18865	28848	45000	67824	18860	76070	52420	91302	78172	17462	86449	11535	45512	33609	1773	29842	24177	30942	1480	13758	15985	61005
BREAST-Ct-63	B145	8215	13739	112406	13	23505	20252	16130	40228	47442	169552	147	62	794	199	64	130	122	453	679	738	0	2624	231	7111	5950	397	3244	3338	3222	570	39	14162	162	162	78	312	171	2610
BREAST-Ct-62	B139	6930	17504	91680	664	8372	7769	12021	25177	14347	33425	859	155	22797	2654	1241	1740	1607	14295	21236	26440	1606	6082	5995	6864	9817	2259	6616	1688	5866	10636	301	16695	3208	2306	1391	4479	1128	10007
BREAST-Ct-65	B349	6101	16918	49402	0	15260	19119	23079	14152	11849	16804	2655	1758	16961	8680	3771	4687	3582	14978	19753	27399	3582	9309	10782	54942	48919	647	7063	189	3075	16552	223	9648	7551	4450	1117	6840	4	49447
BREAST-Ct-55	B351	1302	3230	23012	1	6221	5969	5651	12721	3804	10357	1285	308	18478	5388	1662	1871	2161	12499	16700	16749	2161	10747	13899	22095	21434	738	6029	553	4390	10723	96	2656	3787	1892	974	4936	46	24223
BREAST-Ct-50	B360	14278	25883	65539	376	19369	16512	26819	26471	24514	37732	3889	409	62012	17137	4763	4388	7677	41098	51274	47583	7676	44565	38725	66741	62856	14099	38333	2598	30540	22531	3135	19011	9928	5088	3094	13651	5478	49767
BREAST-Ct-62	B257	2829	4299	28463	75	2309	2275	4583	8093	4940	12643	170	47	13421	1020	551	561	716	6021	10302	9569	716	7479	5296	10492	13778	1949	7501	1945	4254	5965	123	6887	1431	843	429	1929	293	13583
BREAST-Ct-65	B149	10762	12339	46846	154	13227	13121	13929	14909	11392	14644	2637	219	72782	18351	7277	4137	8845	51984	64469	74694	8844	47235	36808	74459	68658	9661	40313	11277	20804	36332	1478	11372	16980	6199	2890	18346	1464	61452
BREAST-Ct-50	B193	7232	21808	42243	613	15425	6158	12154	5270	13553	8500	7878	9212	33361	19490	8688	17386	5763	25681	30759	51485	5761	26859	15153	27544	26402	11551	30404	5425	13888	22099	1987	16524	13077	14523	2910	2953	6765	23510
BREAST-Ct-71	B209T	5264	22128	38435	10364	6760	4542	16788	6497	13038	16856	10572	22089	17826	9371	5822	17756	5448	14152	22513	52259	5446	16135	16013	13589	19252	10959	18793	10496	9409	25093	1084	9688	15007	15197	1424	986	9175	21213
BREAST-Ct-73	B364	3395	15120	47055	12213	7860	4623	12525	3714	11235	14077	10914	10759	63244	24229	8147	20434	5865	21795	26862	33609	5865	19478	14346	14973	17290	10261	25890	4655	7680	19465	1603	12194	9297	19611	6006	2426	9268	24610
BREAST-Ct-49	B340	9235	15607	51373	2054	15819	13536	14603	7892	12811	12472	2650	402	54034	10789	3503	4345	6139	31749	46630	58284	6137	43980	22249	50113	41346	11296	61294	2754	23177	25094	1993	11915	14741	4777	691	11092	8087	35830
BREAST-Ct-39	B262T	6472	19202	50110	2368	12789	3575	15816	14617	14635	22179	4731	1418	45232	11800	6409	5305	5244	31889	33867	42714	5243	24173	12630	42032	35004	4537	18792	1432	8176	14477	705	14315	8654	5244	2267	1015	579	31220
BREAST-Ct-10	B362T	7643	24745	122301	14130	13318	3582	21396	18895	18711	28600	8756	4179	68339	22521	11919	19822	7412	42927	41480	50294	7410	48944	24154	66775	52738	13734	41077	3761	12852	21563	3252	27506	12083	13465	7861	1651	4331	47728
BREAST-Ct-73	B371	701	3385	15034	903	1858	488	2150	1220	2150	4500	538	210	7085	1827	806	1041	506	3396	4044	4539	506	5165	2386	10031	8832	683	6172	136	1290	3374	215	2858	1281	1307	543	158	68	11452
BREAST-Ct-70	B372	9073	49018	71417	22393	30115	13765	18547	11348	19474	15193	21476	15792	54978	34323	18895	35190	18080	33364	46025	81700	18078	75826	24332	73795	52024	30197	64329	32690	36056	33748	4065	22705	22511	31423	4740	15516	21696	45030
BREAST-Ct-47	B342	3155	11574	21402	7329	5989	2347	4982	2396	5682	4446	7864	8630	22690	15430	8691	17653	4131	16774	21406	36407	4130	15973	8271	13541	13741	9373	14494	7336	8039	15523	2033	7484	10771	14351	1787	1792	9312	10670
BREAST-Ct-05	B368	7520	18662	53893	13955	11221	4673	10623	6382	9663	12042	5991	5716	25485	12726	6184	12298	3624	14009	18575	29884	3621	29741	16573	28783	25175	15386	31830	8746	14768	13471	3135	13781	8422	9607	1529	1756	12346	20957
BREAST-Ct-19	B373	992	4353	52962	1729	6788	2380	3573	11340	5893	10757	249	15	33508	3185	1585	1187	1179	15895	25890	42005	1179	8268	3864	59548	47943	287	8091	12	3438	13381	307	5432	6384	829	633	1959	3	53614
BREAST-Ct-41	B398	3117	17721	56234	11337	4356	2506	7344	5658	24883	45700	7896	14593	26477	13982	6969	23142	3249	16533	22933	27187	3249	17769	10388	14993	18880	9547	86290	9492	10131	22025	2775	10763	9804	8682	2217	1846	14044	25005
BREAST-Ct-56	B336T	1883	12126	35493	2530	8535	4575	6273	7867	8217	7489	91	8	15497	2109	1331	390	758	10441	10745	18820	758	11822	5269	13787	15607	3231	15786	441	5181	9056	1150	9284	4191	270	1448	1429	705	12019
BREAST-Ct-18	B391T	108	654	7087	252	432	204	448	683	695	753	1	0	1824	115	59	13	51	1470	1416	2336	51	819	418	1868	2988	66	911	3	265	1291	68	1302	249	12	192	224	1	1999
BREAST-Ct-55	B392T	1512	4404	56881	3254	4506	1659	4396	8976	3214	8627	58	3	27357	2053	777	218	688	13001	13088	19056	688	9550	6071	26244	28334	1756	10249	148	5801	7786	993	8219	2425	160	1930	1504	117	25073
BREAST-Ct-50	B400T	3574	9380	59532	2887	4070	4593	8719	6451	7271	19667	1242	716	22924	3501	1593	3764	1981	11718	21762	34037	1980	6576	3732	4183	7214	1529	4766	1552	3050	10307	177	8422	4831	3751	833	1182	1520	7220
BREAST-Ct-41	B399	928	3765	32894	11522	1165	339	2403	3613	8145	22705	1765	3118	13528	2511	1757	7309	1189	5753	7933	6335	1189	4647	4245	5085	6378	3346	15999	1888	2002	6133	956	5845	1814	1597	3697	283	4062	9427
BREAST-Ct-70	B403T	1290	2748	39817	11692	1342	354	2539	4952	2844	5169	2076	1496	26424	3861	2621	8921	1721	11490	12915	14295	1721	8905	6756	7016	8228	2347	4390	941	2346	5187	771	7382	2254	2816	5079	521	1863	8013
BREAST-Ct-19	B404T	1516	2472	22284	9038	1772	460	2257	3601	1670	3314	1510	1519	16314	2775	2056	5932	1132	8807	8975	12844	1132	9787	6106	7604	8622	2456	5123	1494	3174	4635	745	5829	2046	2864	3164	394	1844	8759
BREAST-Ct-56	B405	496	24039	15888	21544	878	188	1113	2211	780	2242	16921	31736	13371	2206	1288	4848	771	4441	3131	5378	771	9511	6836	9887	11069	5913	7210	1879	4299	2601	1542	4049	1366	1693	2527	183	3285	11693
BREAST-Ct-10	B038T	10884	42908	88409	19277	22187	11746	27917	10729	23809	17550	12891	12550	46871	29269	12475	20935	9291	26548	34384	55821	9288	36381	24357	37023	34446	23424	42240	17445	18244	25987	2581	24807	19335	22774	3293	4376	16510	30769
BREAST-Ct-34	B048T	13958	40036	106861	15831	27616	13723	29872	16638	27164	24039	18762	15110	53838	40694	17662	32199	13224	41649	48579	85376	13220	72391	46240	73902	63478	23474	75025	21693	34929	31663	3457	23763	22715	25967	3981	5479	15665	54912
BREAST-Ct-64	B319T	13220	40253	107473	11549	23607	14130	26535	19490	25333	26634	18315	14058	57768	40836	16452	36513	14340	45615	49336	79666	14337	77953	46827	63831	55856	21676	62109	21900	37349	30449	3194	26844	22533	23317	4297	4862	15249	54575
BREAST-Ct-25	B329T	13987	63893	49227	5052	42685	15913	31938	9355	29447	19020	21467	24799	48825	41044	19210	33502	12370	39652	36719	81270	12367	56972	30236	47320	39047	20682	77991	19509	20867	33230	1873	18523	24775	31838	3003	3120	18930	42378
BREAST-Ct-34	B331T	9817	35523	54512	5538	17366	11043	19042	11493	18357	16487	11902	9176	39121	27772	10278	14467	8959	35289	37424	66376	8956	51472	29868	45895	45368	15944	46651	16283	23580	27052	1427	16360	18658	15670	1901	3265	10963	42763
BREAST-Ct-22	B332T	5462	20388	15009	1078	10393	7126	11404	4259	9679	8346	7368	5161	16908	13992	5201	6245	4724	13330	18315	39569	4724	28281	14115	22590	20946	8415	31312	9167	11723	19129	465	8385	12123	7892	614	1144	6523	24891
BREAST-Ct-26	B359T	14513	44656	85605	12020	26730	15072	30799	15980	26407	22843	21316	14305	63640	36602	20969	33378	15433	47085	52737	89624	15432	71957	39768	66517	57299	22293	55942	20234	33634	33851	2774	25809	21788	24177	3600	5931	16459	51179
BREAST-Ct-73	B371T	11115	39077	149192	21635	26597	10230	21756	20342	29317	45149	8385	3462	97340	21144	7763	11703	6702	35315	41387	41706	6702	53712	39114	76280	65369	17504	58649	8668	23977	19460	3987	27093	7652	11980	9120	5705	6352	64126
BREAST-Ct-74	B370T	3189	14052	48110	14749	7580	1626	8504	7454	8032	7848	3043	1685	29612	8801	5400	7829	3044	20371	20816	30550	3044	29524	15219	28436	21537	11776	22945	5397	11698	13610	2457	12900	6894	5482	3109	729	7289	20858
BREAST-Ct-24	B379	4808	16103	79109	22001	7139	2129	14048	12885	11704	18552	1409	251	61263	12165	5066	3672	3387	40248	33657	41456	3387	41454	23070	56509	39479	12706	36041	2415	17117	17221	3925	18908	6375	2557	7318	1115	4061	38896
BREAST-Ct-22	B380T	2705	11158	32014	8405	5504	1693	6630	3325	4975	5755	1885	1415	19251	5849	3767	4415	2031	13690	10819	18629	2031	24533	8722	20827	16408	10246	22203	5013	8635	11428	2104	10199	4982	4506	1957	447	6657	13429
BREAST-Ct-65	B385T	2261	14318	56111	17436	6367	1692	8158	3724	6949	6576	5701	6353	38269	13805	10269	16260	3886	20721	23410	37358	3884	24840	13109	23417	20531	12621	23027	5235	6753	19549	2413	13320	9407	13291	4161	1112	8331	18541
BREAST-Ct-29	B375T	7777	26824	75409	13658	13612	6457	13034	11843	13474	13933	4016	2512	50461	15179	6666	9236	7786	29289	31601	46533	7786	39139	18648	39426	30124	12962	32806	9217	15979	21268	2561	21883	11710	9423	4382	3590	10048	28559
BREAST-Ct-42	B376T	5495	15163	65001	16448	10404	5218	9812	8673	8906	9840	3453	1570	36935	9554	5951	7068	5948	22109	23950	37805	5948	32102	16788	34811	30444	12408	27512	8214	16756	17214	2148	16969	7751	6625	3638	3480	9191	22356
BREAST-Ct-33	B377T	6689	23560	64219	18451	13130	6135	11697	11112	12410	10427	3891	2100	39381	12350	5816	8789	5829	21171	24123	35050	5828	34170	16624	33740	27854	15425	29136	10703	13357	17288	3248	18469	9161	7339	3597	2931	11475	23585
BREAST-Ct-14	B381T	2758	4794	28538	6204	3279	1775	4061	2993	3668	4350	1498	831	12318	4175	2287	3001	2313	9329	9952	13879	2313	12058	6940	12043	12961	4695	8421	3980	6391	9158	907	7172	4235	2927	1616	935	3925	11040
BREAST-Ct-73	B384T	1030	1482	15216	5900	911	452	1376	2320	1433	2485	3749	3386	14542	5862	3788	7946	2888	7759	9061	11155	2888	4066	3121	4071	4537	1782	2132	1204	1970	6747	487	2772	3469	4141	2855	1008	1259	5361
BREAST-Ct-72	B386T	7948	10582	96416	25244	7174	2957	10075	18618	10553	15088	7075	5964	34499	10965	7527	16998	6303	18444	20171	28267	6303	20440	15279	20291	21052	7826	10748	6259	9787	11641	2394	17585	6802	8592	7063	2660	5836	20247
BREAST-Ct-13	B387T	4042	6426	59645	21441	3975	1552	5001	8190	5679	8607	11254	11686	26382	17946	10838	23631	7419	16217	15464	28556	7418	17300	11991	16308	16431	5855	6811	4921	7024	15021	1844	12406	8903	12510	6003	2379	5032	15724
BREAST-Ct-73	B388T	527	755	8486	1991	397	222	627	807	741	1265	1549	1223	5310	2407	1330	2980	845	2729	3153	4012	845	1226	974	1149	1468	387	624	274	492	3441	135	1634	1311	1675	823	378	331	1542
BREAST-Ct-71	B389T	1277	1486	18287	6964	965	390	1348	2623	1498	2397	3812	2587	12669	5862	3375	8123	3449	9669	9573	16007	3449	5129	3543	4560	5584	1696	2116	1428	2846	7639	557	3122	3134	3849	2171	1257	1299	6176
Healthy plasma samples
BREAST-Ct-H1	H010	26980	51046	85715	30224	46308	38380	29936	16466	29600	21161	46661	35952	49034	65121	20142	49036	25894	37797	42007	49316	25886	34674	27261	34460	37332	24886	45538	19850	28344	30323	6800	29043	21819	27928	8655	21064	18697	27201
BREAST-Ct-H2	H011	19250	32620	100212	1534	24936	32561	25765	26432	27438	26258	1811	754	12855	3725	1921	2756	2340	8162	12911	15558	2339	4164	3492	4495	6241	1729	2924	1218	3345	8395	304	23585	4022	2443	975	5077	1184	4857
BREAST-Ct-H3	H012	5484	15669	74291	656	20512	19264	10288	25881	12589	17371	8	0	107711	739	140	31	1915	31515	74052	87769	126	21457	12450	33872	33671	3522	22584	502	14565	33225	775	10672	8875	26	477	18617	1060	28044
BREAST-Ct-H4	H013	16601	31658	100017	12244	25934	23044	22265	15036	23523	20696	7078	2306	18599	11954	5490	9164	5595	12744	17188	18636	5595	21095	13115	24386	24211	8901	16313	3899	17363	10935	2661	25099	5865	5786	3469	8804	5759	16467
BREAST-Ct-H5	H014	11277	27819	109076	51	29308	29528	33287	14876	28252	32077	10	0	32496	814	229	40	683	10334	24735	34209	683	16201	8219	36437	35877	818	17360	41	7471	16304	342	19657	4647	34	242	8339	25	39797
BREAST-Ct-H6	H015	4502	15270	60201	4471	21538	21119	14384	32458	13824	19277	5979	1717	68693	23509	11949	9475	13285	49600	61143	75795	13285	35353	23643	35894	38002	9693	28752	3524	22485	35387	1056	8517	21665	12318	2177	18674	6731	32979
BREAST-Ct-H7	H016	8262	13955	42261	5671	13144	13243	11995	6210	11305	9149	3961	1822	9318	7128	3174	5258	2471	7748	9140	9848	2471	7940	6409	9960	10058	4722	5966	2815	8162	6815	1553	11927	4153	3535	1676	4520	3009	8456
BREAST-Ct-H8	H017	9421	47866	188743	954	61614	47914	29427	43949	44409	37014	2528	122	60396	24494	8004	6703	8954	52936	56027	71007	8950	63525	35328	104355	78206	10863	74393	1623	38148	30465	5679	31717	17017	7569	7659	25777	1090	64002
BREAST-Ct-H9	H018	5531	11479	42782	13118	11908	11730	10460	9990	10048	11459	8931	1950	51552	18875	6327	12506	12580	27453	47336	42899	12580	62048	41821	81678	81291	15696	54227	4015	48235	21849	3446	7256	13234	6943	1092	16835	12434	60125
BREAST-Ct-H10	H019	8244	13545	58365	11236	14240	15562	14438	14217	12567	16188	13227	3049	52174	25771	8469	17546	18093	34085	47081	55539	18093	75935	59006	116225	102155	16989	59645	3800	50743	27925	2924	9785	17130	12526	928	17818	10447	85970
BREAST-Ct-H11	H020	7807	13753	47800	4265	14025	14930	11351	10854	11044	12224	17778	6634	51999	31001	10263	26659	18046	32227	43672	49160	18045	25083	15412	33755	33278	6832	21769	1254	19495	25650	1919	12158	16449	15433	2632	18864	4637	25379
BREAST-Ct-H12	H021	4819	13402	47702	2102	16049	16212	11417	14494	12828	12352	5734	653	64353	18726	6130	8547	11795	35250	51715	57923	11795	22316	12072	28855	27209	3585	21553	1537	13771	29116	941	8382	18352	8413	1332	19167	3108	21938
