# Supplementary material for: BC-Monitor: Towards a Routinely Accessible Circulating Tumor DNA-Based Tool for Real-Time Monitoring Breast Cancer Progression and Treatment Effectiveness
Source: Cancers (Basel). 2021 Jul 12;13(14):3489. doi: 10.3390/cancers13143489 (PMC8305126; doi:10.3390/cancers13143489)
Supplement: Supplementary file 1 [file cancers-13-03489-s001.zip › Table S2 modified.xlsx]

## Sheet: Table S3. MBC
Patient ID	Age	Subtype	Sites of metastases	Stage	Lines of therapies	List of therapies	Mutation in tumor tissue	Mutation in plasma	P1	P2	P3	P4	P5	P6	P7	P8	P9	P10	P11	P12	P13
									0 months	3 months	6 months	9 months
BREAST-Ct-06	71	HER2+	LYM, PLE, PUL, OSS	IV	1	docetaxel-pertu-trastu	TP53 G245D	TP53 G245D	0	0.011	0.008	0.14
								PIK3CA H1047R	0.023	0.015	0.015	0
								AKT1 E17K	0.09	0.064	0.104	0
BREAST-Ct-09									0 months	1 months	3 months	6 months	9 months	12 months	15 months	17 months	20 months
	72.9753	LUMA	OSS	IV	2	76.8	PIK3CA H1047R	PIK3CA H1047R	0	0	0	0	0.006	0.016	0	0	0
BREAST-Ct-17									0 months	3 months	5 months	8 months
	38.3151	TNBC	PUL, PLE, LYM, OSS	IV	2	1. pacli-beva 2. pacli	TP53 R175H	TP53 R175H	0.09	0.003	0.003	0.23
BREAST-Ct-18									0 months	3 months	6 months	9 months	12 months	15 months	18 months	21 months	24 months	27 months	30 months
	51.8685	LUMB	OSS	IV	1	palbo-letro	TP53 V173M	not detected	0	0	0	0	0	0	0	0	0	0	0
BREAST-Ct-19									0 months	3 months	6 months	9 months	12 months	15 months	18 months	21 months	24 months	27 months	30 months
	46.063	LUMB	OSS, HEP, PUL	IV	1	palbo-letro+gose	Pik3CA H1047R	not detected	0	0	0	0	0	0	0	0	0	0	0
BREAST-Ct-20									0 months	3 months	6 months	9 months
	76.1	LUMA	OSS, HEP	IV	2	1. fulv 2. evero-exe	AKT1 E17K	AKT1 E17K	0.123	0	0	0
BREAST-Ct-35									0 months	3 months	6 months	9 months	12 months
	73.1	LUMB	CUT, LYM	IV	1	letro	TP53 R175H	not detected	0	0	0	0	0
BREAST-Ct-39									0 months	3 months	6 months	9 months	12 months	15 months
	85.6247	LUMB	HEP	IV	2	1. fulv 2. evero-exe	not available	PIK3CA H1047R	0.009	0.064	0.014	0.002	0	0.028
BREAST-Ct-50									0 months	3 months	6 months	9 months	12 months	15 months	18 months	21 months	23 months	25 months	28 months	31 months
	35.474	LUMB	OSS, HEP	IV	3	1. palbo-letro+gose 2. exe-evero 3.pacli	not detected	ESR1 D538G	0	0	0	0	0.002	0.023	0.008	0.063	0.32	0.02	0.01	0.044
BREAST-Ct-54									0 months	3 months	6 months	9 months	15 months	20 months
	80.6055	LUMB	OSS	IV	1	letro	TP53 H179R	not detected	0	0	0	0	0	0
BREAST-Ct-55									0 months	3 months	6 months	9 months	12 months	15 months	21 months	24 months	27 months	31 months
	76.8137	LUMA	OSS, HEP, PUL	IV	1	palbo-letro	TP53 R175H, Pik3CA E542K	TP53 R175H	0	0	0	0	0	0	0	0	0	0
								PIK3CA E542K	0.057	0.003	0.013	0.089	0.002	0.013	0.002	0.002	0	0.179
BREAST-Ct-63									0 months
	66	LUMA	OSS, HEP	IV	1	letrozole-lapatinib	ESR1 Y537C, ERBB2 V777L	ESR1 Y537C	44.2%
								ERBB2 V777L	0.56
BREAST-Ct-65									0 months	3 months	6 months	8 months	11 months	14 months	16 months	20 months	23 months	26 months
	48	LUMA	OSS	IV	1	palbo-letro	not available	ESR1 D538G	0	0	0	0	0	0	0	0.007	0.004	0.004
BREAST-Ct-71									0 months	3 months	5 months	8 months	11 months	15 months	18 months	21 months
	70.1	LUMB	OSS, LYM	IV	1	ribo-letro	Pik3CA H1047R	Pik3CA H1047R	0.275	0	0	0	0	0	0.001	0.005
BREAST-Ct-72									0 months	3 months	6 months	9 months	13 months	17 months	22 months	25months
	51.5	LUMB	CUT,LYM OSS	IV	1	palbo-letro	ERBB2 D769Y, Pik3CA E545K	ERBB2 D769Y	0.072	0.022	0	0	0.003	0	0.011
								Pik3CA E545K	0.036	0.01	0	0	0.002	0	0.014
BREAST-Ct-73									0 months	1 months	3 months	4 months	5 months	6 months	7 months
	55	LUMB	HEP	IV	2	1. fulv-palbo 2. ola	ERBB2 V777L, TP53 C135Y	ERBB2 D777L	0.756	0.138	0.43	0.23	0.024	0.04	0.176
								TP53 C135Y	0.584	0.046	0.185	0.099	0.005	0.015	0.054
BREAST-Ct-74									0 months	3 months
	75	LUMBHER2+	HEP	IV	1	capecitabine-alpe	PIK3CA H1047R, P53 L194R	PIK3CA H1047R	0.007	0.03
								TP53 L194R	0.011	0.039
