# Supplementary material for: BC-Monitor: Towards a Routinely Accessible Circulating Tumor DNA-Based Tool for Real-Time Monitoring Breast Cancer Progression and Treatment Effectiveness
Source: Cancers (Basel). 2021 Jul 12;13(14):3489. doi: 10.3390/cancers13143489 (PMC8305126; doi:10.3390/cancers13143489)
Supplement: Supplementary file 1 [file cancers-13-03489-s001.zip › Table S3.xlsx]

## Sheet: Table S1. NCT
Patient ID	Age	Subtype	TNM status	Tumor regression grade (Denkert)	Mutation in tumor tissue	Mutation in plasma	Baseline	during neoadjuvant treatment	before surgery	after surgery	follow up1 (6 months)	follow up2 (12 months)	follow up3 (18 months)
BREAST-Ct-21	41.8015	HER2+	T3N2M0	0	TP53 G244D , Pik3CA H1047R	TP53 G244D-not detected	0	0	0	0
						Pik3CA H1047R-not detected	0	0	0	0
BREAST-Ct-23	70.5708	TNBC	T4N1M0	3	TP53 D259V	TP53 D259V	0.016	0	0	0	0	0
BREAST-Ct-27	53.6153	HER2+	T4N1M0	1	Pik3CA H1047R	Pik3CA H1047R	0.003	0	0	0	0	0
BREAST-Ct-28	69.1718	LUMB	T4N3M0	1	Pik3CA E542K	Pik3CA E542K	0.002	0	0	0	0	0
						Pik3CA E545K	0.1	0	0	0	0	0
BREAST-Ct-29	58.0917	LUMBHER2+	T2N1M0	4	TP53 Q244*, TP53 R175H	TP53 Q144*	0.006	0	0	0	0	0	0
						TP53 R175H-not detected	0	0	0	0	0	0	0
BREAST-Ct-33	41.4374	LUMB	T1N1M0	1	Pik3CA H1047R	not detected	0	0	0	0	0	0
BREAST-Ct-49	39.5373	LUMBHER2+	T1N0M0	4	TP53 V216M	not detected	0	0	0	0	0	0
BREAST-Ct-56	47.1513	LUMB	T3N0M0	0	TP53 R249W	TP53 R249W	0	0	0	0	0	0	0
						TP53 R273C	0	0	0	0	0	0	0.241
BREAST-Ct-58	71.321	LUMB	T2N1M0	1	TP53 R273C, Pik3CA H1047R	TP53 R273C	0.007	0	0	0	0	0
						Pik3CA H1047R	0.019	0	0	0	0	0
BREAST-Ct-61	43.7782	LUMA	T2N1M0	2	AKT1 E17K	not detected	0	0	0	0
BREAST-Ct-64	64.2053	LUMBHER2+	T2N1M0	2	not available	Pik3CA E545K	0.006	0	0	0	0
BREAST-Ct-66	62.2861	TNBC	T2N0M0	1	Pik3CA E545K, Pik3CA H1047R	not detected	0	0	0	0	0	0
						not detected	0	0	0	0	0	0	metastatic melanoma, immuntherapy
BREAST-Ct-24	41.1006	TNBC	T2N0M0	0	no alteration	no alteration	0	0	0	0
BREAST-Ct-26	54.9103	HR+/HER2-	T3N1M0	4	no alteration	no alteration	0	0	0	0	0	0
BREAST-Ct-30	50.8775	HER2+	T2N1M0	3	no alteration	no alteration	0	0	0	0
BREAST-Ct-31	63.1458	HR+/HER2-	T2N1M0	1	no alteration	no alteration	0	0	0	0	0
BREAST-Ct-34	35.3812	HR+/HER2-	T2N0M0	1	no alteration	no alteration	0	0	0	0	0	0
BREAST-Ct-44	43.4278	HR+/HER2-	T2N0M0	1	no alteration	no alteration	0	0	0	0	0	0
BREAST-Ct-47	38.5791	TNBC	T2N2M0	4	no alteration	no alteration	0	0	0	0	0	0
BREAST-Ct-59	76.5969	TNBC	T4N0M0	1	no alteration	no alteration	0	0	0	0
