# Supplementary material for: BC-Monitor: Towards a Routinely Accessible Circulating Tumor DNA-Based Tool for Real-Time Monitoring Breast Cancer Progression and Treatment Effectiveness
Source: Cancers (Basel). 2021 Jul 12;13(14):3489. doi: 10.3390/cancers13143489 (PMC8305126; doi:10.3390/cancers13143489)
Supplement: Supplementary file 1 [file cancers-13-03489-s001.zip › Table S4 modified.xlsx]

## Sheet: Table S2. NET
Patient ID	Age	Subtype	TNM status	Tumor regression grade (Denkert)	Surgery	Mutation in tumor tissue	Mutation in plasma	Baseline	P2 (3 months control)	P3 (6 months control)	P4 (12 months control)	P5 (18 months control)	P6 (24 months control)	P7 (30 months control)
BREAST-Ct-22	68.3751	LUMB	T3 N1(f) M0	0	between P3 and P4	not detected	TP53 N239S	0	0.032	0.015	0.025	0.042	0.072	0.064
BREAST-Ct-32	75.2635	LUMA	T2 N1(f) M0	NA	no surgery	Pik3CA E542K	Pik3CA E542K	0	0	0.009	0
BREAST-Ct-52	76.1533	LUMB	T4N0M0	1	between P2 and P3	Pik3CA E545K	Pik3CA E545K	0.002	0	0	0	0
BREAST-Ct-60	76.5886	LUMA	T4N0M0	NA	no surgery	Pik3CA E542K	Pik3CA E542K	0.051	0	0
BREAST-Ct-69	52.06	LUMA	T4N0M0	NA	no surgery	TP53 G245S, ESR1 Y537C	TP53 G245S-not detected	0	0	0	0
							ESR1 Y537C	0.014	0	0.089	0.101
BREAST-Ct-25	54.5845	LUMA	T2N0M0	1	between P3 and P4	no alteration	no alteration	0	0	0	0	0	0	0
BREAST-Ct-68	73.5606	LUMA	T3N0M0	3	between P2 and P3	no alteration	no alteration	0	0	0	0
